# Supplementary material for: Iodine increases pulmonary type I interferon responses and decreases covid-19 disease severity: Results from an open label randomized clinical trial
Source: PLoS One. 2026 Feb 2;21(2):e0341126. doi: 10.1371/journal.pone.0341126 (PMC12863515; doi:10.1371/journal.pone.0341126)
Supplement: S5 File — (CSV) [file pone.0341126.s008.csv]

MOD3_CALC_14	Jodium_randomisatie	Jodium_gehad	Jodium_dose_afw	MOD3_NUM_3	MOD1_MOD1_3	MOD1_DT_3	MOD1_MOD1_4	MOD1_DT_1	MOD1_TXT_4	MOD1_YN_1	MOD1_YN_2	MOD1_YN_3	MOD1_TXT_5	MOD1_YN_4	MOD1_TXT_7	MOD1_YN_5	MOD1_MOD1_6	MOD1_MOD1_7	MOD1_MOD1_14	MOD1_DT_2	MOD1_YN_7	MOD1_MOD1_15	MOD1_MOD1_16	MOD1_MOD1_17	MOD1_MOD1_18	MOD1_MOD1_19	MOD1_MOD1_20	MOD1_MOD1_23	MOD1_MOD1_29	MOD1_MOD1_30	MOD1_NUM_1	MOD1_MOD1_32	MOD1_MOD1_31	MOD1_TXT_9	MOD1_MOD1_33	MOD1_TXT_10	MOD1_MOD1_35	MOD1_MA_1_answer1	MOD1_MA_1_answer2	MOD1_MA_1_answer3	MOD1_MA_1_answer4	MOD1_MA_1_answer5	MOD1_MA_1_answer6	MOD1_MOD1_36	MOD1_TXT_11	MOD1_MOD1_37	MOD1_MOD1_38	MOD1_MA_2_answer1	MOD1_MA_2_answer2
11	1	1	1	1	11/25/2021	11/25/2021	1	11/20/2021	nose and throat swab	1	1	0				0	1	65	11/18/2021	11/24/2021	0	11/24/2021	37,9	103	28	126	73	95	170	98	28,8	1	2		2		1			1				2		2	1		1
64	1	1	0	8	2/10/2022	2/10/2022	1	2/9/2022	nose and throatswab	1	1	0				0	1	75	1/19/2022	2/9/2022	0	2/9/2022	37,8	72	32	154	75	95	173	104	34,7	1	2		2		2							2		2	2
10	1	1	0	8	10/24/2020	10/24/2020	1	10/17/2020	nose and throat swab	1	1	0				0	1	59	10/15/2020	10/22/2020	0	10/22/2020	38,9	106	31	125	70	88	173	85	25,4	2	2		2		2							2		2	2
17	1	1	0	8	10/24/2020	10/24/2020	1	10/21/2020	nose throat swab	1	1	0				0	1	72	10/14/2020	10/22/2020	0	10/22/2020	39,9	70	24	164	74	79	176	84	27,1	1	2		1	emfyseem beschreven op CT-thorax 22 okt 2020	1		1					2		2	2
8	1	1	0	8	12/19/2020	12/19/2020	1	12/10/2020	nose and throat swab	1	1	0				0	1	65	12/9/2020	12/18/2020	0	12/18/2020	38	90	24	130	70	92	183	93	27,8	1	2		2		2							2		2	2
4	1	1	0	7	3/19/2021	3/19/2021	1	3/9/2021	nose and throat swab	1	1	0				0	1	59	3/10/2021	3/19/2021	0	3/19/2021	39	106	35	126	84	74	170	75	26	2	2		2		2							2		2	1		1
10	1	1	0	8	11/2/2021	11/2/2021	1	11/27/2021		1	1	0				0	1	61	10/27/2021	10/31/2021	1	11/1/2021	37,4	72	16	125	77	94	189	117	32,7	2
2	1	0	1		11/23/2021	11/23/2021	1	11/15/2021	nose and throat swab	1	1	0				0	1	78	11/15/2021	11/23/2021	0	11/23/2021	38,4	89	35	174	105	90	165	63	23,3	1	1	Aorta klep stenose	1	astma, niet specifieke interstitiele pneumonitis	2							2		2	2
1	1	1	0	5	3/24/2022	3/24/2022	1	3/20/2022	nose and throat swab	1	1	0				0	1	53	3/20/2022	3/24/2022	0	3/24/2022	38,7	108	30	156	82	80	173	63	21,7	2	2		1	astma/COPD	2							2		2	2
	1	1	0	8	10/24/2020	10/24/2020	1	10/13/2020	nose and throat swab	1	1	0				0	1	58	10/12/2020	10/22/2020	0	10/22/2020	39,8	106	28	165	86	91	182	80	24,2	2	2		2		2							2		2	2
	1	1	0	8	10/31/2020	10/31/2020	1	10/26/2020	nose and throat swab	1	1	0				0	1	50	10/22/2020	10/29/2020	0	10/29/2020	37,9	131	7	104	71	89	175	90	29,5	1	2		2		2							2		1	2
	1	1	0	7	11/1/2020	11/1/2020	1	10/23/2020	nose and throat swab	1	1	0				0	1	75	10/23/2020	10/31/2020	0	10/31/2020	39	82	26	126	86	87	175	78	25,5	1	2		2		2							2		2	2
	1	1	0	8	12/19/2020	12/19/2020	1	12/18/2020	nose and throat swab	1	1	0				0	2	76	12/13/2020	12/18/2020	0	12/18/2020	37,6	74	20	170	73	95	147	67	31	1	1	diastolisch hartfalen NYHA II	1	bronchieectasieen, COPD	1			1				2		2	2
	1	1	0	2	12/19/2020	12/19/2020	1	12/17/2020	nose and throat swab	1	1	0				0	2	76	12/14/2020	12/16/2020	1	12/18/2020	36,3	105	16	156	75	100	169	80	28	1	3		2		2							2		1	1
	1	1	0	8	12/19/2020	12/19/2020	1	12/7/2020	nose and throat swab	1	1	0				0	1	53	12/7/2020	12/19/2020	0	12/19/2020	37	90	20	130	76	89	190	110	30,5	2	2		2		2							2		2	2
	1	1	0	7	12/19/2020	12/19/2020	1	12/13/2020	nose en throat swab	1	1	0				0	2	87	12/5/2020	12/19/2020	0	12/19/2020	38,3	110	30	95	60	94	163	64	24,1	2	1	multiple kleplijden, LVEF 48%, Atrium Fibrileren, gedilateerd LA en RA	2		1				1			2		2	2
	1	1	0	2	12/29/2020	12/29/2020	1	12/18/2020	snel test via neus swab	1	1	0				0	2	61	12/18/2020	12/28/2020	0	12/28/2020	37,7	95	20	132	74	89	171	80	27,4	1	2		2		1		1					2		2	2
	1	1	0	2	1/4/2021	1/4/2021	1	1/3/2021	keel/pharynx swab	1	1	0				0	1	80	12/25/2020	1/3/2021	0	1/3/2021	37,8	112	40	136	83	95	182	128	38,6	2	2		2		1			1				2		2	1		1
	1	0	1		1/23/2021	1/23/2021	1	1/6/2021	nose and throat swab	1	1	0				0	1	80	1/6/2021	1/20/2021	0	1/20/2021	39,5	90	30	134	80	92	176	88	28,4	1	2		2		1			1				2		2	2
	1	1	0	3	2/4/2021	2/4/2021	1	2/3/2021	nasopharynx swab	1	1	0				0	2	85	1/29/2021	2/3/2021	0	2/3/2021	37,1	94		130	87	96	153	53	22,6	3	3		2		1		1					2		1	2
	1	1	0	4	2/11/2021	2/11/2021	1	1/29/2021	nose and throat swab	1	1	0				0	1	50	1/29/2021	2/9/2021	0	2/9/2021	39,6	101		155	94	95	185	87	25,4	2	2		2		2							2		2	2
	1	1	0	6	3/8/2021	3/9/2021	1	2/26/2021	nose and throat swab	1	1	0				0	1	54	2/25/2021	3/8/2021	0	3/8/2021	36,2	60	32	140	80	95	190	111	30,7	1	2		1	OSAS	1		1					2		2	2
	1	1	0	4	3/9/2021	3/9/2021	1	3/2/2021	nose throat swab	1	1	0				0	1	51	3/2/2021	3/9/2021	0	3/9/2021	38,3	84	24	140	73	88	179	92	28,7	2	2		2		1		1					2		2	2
	1	1	0	3	3/10/2021	3/10/2021	1	3/8/2021	nose and throat swab	1	1	0				0	1	81	3/8/2021	3/8/2021		3/8/2021	37,5	69	16	166	74	95	167	71	25,5	2	2		1	milde OSAS	1		1					2		2	2
	1	1	0	3	3/10/2021	3/10/2021	1	3/9/2021	nose and throat swab	1	1	0				0	1	81	3/5/2021	3/9/2021	0	3/9/2021	38,1	97	20	160	62	90	179	79	24,6	2	2		1	2004 lobectomie ivm NSCLC, emfyseem en COPD gold II	1		1					2		2	2
	1	1	0	2	3/13/2021	3/13/2021	1	3/2/2021	nose throat swab	1	1	0				0	1	58	2/28/2021	3/12/2021	0	3/12/2021	37	86		114	71	92	168	89	31,6	1	2		1	OSAS waarvoor CPAP	2							2		2	2
	1	1	0	8	3/15/2021	3/15/2021	1	3/13/2021	nose and throat swab	1	1	0				0	1	61	3/5/2021	3/13/2021	0	3/13/2021	39,2	114	20	150	80	84	177	120	38,3	2	2		2		1		1					2		2	1		1
	1	1	0	6	3/15/2021	3/15/2021	1	3/14/2021	nose and throat swab	1	1	0				0	1	70	3/1/2021	3/14/2021	0	3/14/2021	36,5	100	40	140	90	80	173	90	30,1	2	2		2		1				1			2		2	2
	1	1	0	8	3/16/2021		1	3/8/2021	nose and throat swab	1	1	0				0	1	78	3/6/2021	3/16/2021	0	3/16/2021	38,7	87	16	149	71	92	176	76	24,6	2	2		1	bulleus emfyseem	1		1					2		2	2
	1	1	0	8	3/16/2021	3/16/2021	1	3/8/2021	nose and throat swab	1	1	0				0	2	79	3/6/2021	3/16/2021	0	3/16/2021	38,7	66	30	145	70	97	164	64	23,8	2	2		2		1		1					2		2	2
	1	1	0	2	3/24/2021	3/24/2021	1	3/22/2021	nose and throat swab	1	1	0				0	1	55	3/17/2021	3/22/2021	0	3/22/2021	39,3	98		115	76	93	174	113	37,3	1	2		2		2							2		2	1
	1	1	0	6	5/17/2021	5/17/2021	1	4/22/2021	nose and throat swab	1	1	0				0	2	54	4/23/2021	5/17/2021	0	5/17/2021	36,5	92	20	103	58	83	170	72	24,9	2	2		2		1		1					2		2	2
	1	1	0	8	10/21/2021	10/21/2021	1	10/16/2021	nose and throat swab	1	1	0				0	1	62	10/14/2021	10/19/2021	0	10/19/2021	40,4	118	24	129	78	89	182	79	23,8	2	2		2		2							2		2	2
	1	1	0	7	10/26/2021	10/26/2021	1	10/29/2021	nose and throat swab	1	1	0				0	1	87	10/18/2021	10/26/2021	0	10/26/2021	39,8	59	23	111	64	94	178	75	23,7	2	2		2		1		1					2		2	2
	1	1	0	4	10/31/2021	10/31/2021	1	10/30/2021	nose and throat swab	1	1	0				0	1	80	10/16/2021	10/30/2021	0	10/30/2021	37,1	80	25	106	61	50	174	66	21,8	1	1	status na CABG	2		1				1			2		1	1
	1	1	0	6	11/1/2021	11/1/2021	1	10/23/2021	nose and throat swab	1	1	0				0	1	52	10/23/2021	11/1/2021	0	11/1/2021	39,1	85	20	123	85	89	178	79	24,9	2	2		2		2							2		1	2
	1	1	0	5	11/2/2021	11/2/2021	1	11/24/2021	nose and throat swab	1	1	0				0	2	67	10/24/2021	11/2/2021	0	11/2/2021	37,1	96	36	120	75	86	160	70	27,3	2	2		1	astma	2							2		2	2
	1	1	0	1	11/8/2021	11/8/2021	1	11/2/2021	nose and throat swab	1	1	0				0	2	72	11/2/2021	11/7/2021	0	11/7/2021	37	90	14	180	69	95	167	89	32	1	2		2		1		1					2		2	2
	1	1	0	4	11/11/2021	11/11/2021	1	11/11/2021	nose and throat swab	1	1	0				0	2	76	11/10/2021	11/11/2021	0	11/11/2021	40,6	111	99	135	63	99	176	88	28,5	1	1	atriumfibrilleren, decompensatiocordis	1	sarcoidose	1					1		2		1	1		1
	1	1	0	6	11/15/2021	11/15/2021	1	11/14/2021	nose and throat swab	1	1	0				0	2	60	11/8/2021	11/14/2021	0	11/14/2021	37,4	74	35	140	65	90	172	55	18,6	2	2		1	emfyseem	2							2		1	2
	1	1	0	5	11/15/2021	11/15/2021	1	11/11/2021	nose and throat swab	1	1	0				0	1	54	11/6/2021	11/15/2021	0	11/15/2021	36,9	98	16	191	99	96	180	100	30,9	1	2		2		1			1				2		2	1
	1	1	0	3	11/15/2021	11/15/2021	1	11/1/2021	nose and throat swab	1	1	0				0	1	69	9/25/2021	11/15/2021	0	11/15/2021	38,7	68	20	119	76	94	178	73	23	2	2		2		2							2		2	2
	1	1	0	8	11/16/2021	11/16/2021	1	11/12/2021	nose and throat swab	1	1	0				0	1	77	11/6/2021	11/16/2021	0	11/16/2021	38,2	80	24	210	84	75	174	90	29,8	1	1	atriumfibrilleren, geringe Linker Ventrikel, stent 2x LAD Hypertrofie en ICD	2		1		1					2		2	2
	1	1	0	3	11/19/2021	11/19/2021	1	11/19/2021	nose and throat swab	1	1	0				0	1	78	11/16/2021	11/19/2021	0	11/19/2021	37,9	82	32	121	84	91	179	104	32,5	1	1	linkerkamer hypertrofie	1	COPD	1				1			2		2	2
	1	1	0	7	11/21/2021	11/21/2021	1	11/20/2021	nose and throat swab	1	1	0				0	1	93	11/9/2021	11/20/2021	0	11/20/2021	38	75	24	174	81	89	168	67	23,8	2	1	AVR bioklepprothese ivm AOS, PAF	1	COPD	1		1					2		2
	1	1	0	8	11/21/2021	11/21/2021	1	11/20/2021	nose and throat swab	1	1	0				0	2	81	11/17/2021	11/21/2021	0	11/21/2021	36,6	63	20	168	95	96	171	92	26,9	2	2		2		1		1					2		2	2
	1	0	1		11/21/2021		1		nosa and throat swab	1	1	0				0	1	70	11/18/2021	11/21/2021	0	11/21/2021	37	76	24	140	64	93	176	83	26,8	1	1	paroxysmaal atrium fibrilleren,	1	COPD gold 3 met gehalveerde diffusie	1		1					2		2	2
	1	1	0	8	11/21/2021	11/21/2021	1	11/15/2021	nose throat swab	1	1	0				0	1	58	11/12/2021	11/21/2021	0	11/21/2021	38,5	85	25	130	75	85	183	85	25,8	2	2		2		1		1					2		2	2
	1	1	0	2	11/23/2021	11/23/2021	1	11/23/2021	nose and throat swab	1	1	0				0	1	81	11/20/2021	11/23/2021	0	11/23/2021	38,5	82	20	185	88	95	179	80	25	1	1	status na NSTEMI, matige AoS, atriumflutter	2		1		1					2		1	2
	1	1	0	8	11/25/2021	11/25/2021	1	11/22/2021	nose and throat swab	1	1	0				0	1	73	11/20/2021	11/24/2021	0	11/24/2021	36,7	108	28	174	100	93	178	86	24,2	1	1	hypertrofische cardiomyopathie, NYHA klasse 3aneurysma aorta	1	Emfyseem, COPD	2							2		2	2
	1	1	0	8	11/29/2021	11/29/2021	1	11/26/2021	nose and throat swab	1	1	0				0	1	53	11/25/2021	11/29/2021	0	11/29/2021	38,9	90	32	140	62	96	168	87	25,9	1	2		2		1			1				2		1	1		1
	1	1	0	8	11/30/2021	11/30/2021	1	11/30/2021	nose and throat swab	1	1	0				0	2	80	11/20/2021	11/30/2021	0	11/30/2021	36,8	85	28	96	61	88	157	55	22,9	1	1	pacemaker ivm symptomatisch 2e grd AV block	1	COPD gold II-III, verlaagde diffusie capaciteit van 26%	1			1				2		1
	1	1	0	6	11/30/2021	11/30/2021	1	11/30/2021	nose and throat swab	1	1	0				0	1	73	11/28/2021	11/30/2021	0	11/30/2021	37,9	138	30	146	95	50	173	66	22,1	1	1	myocardinfarct, CABG	2		1				1			2		2	2
	1	1	0	1	12/2/2021	12/2/2021	1	12/28/2021	nose and throat swab	1	1	0				0	2	68	11/28/2021	12/1/2021	0	12/1/2021	37,1	106	28	177	74	85	158	120	48,2	1	2		1	OSAS waarvoor CPAP	1		1					2		2	1		1
	1	1	0	5	12/2/2021	12/2/2021	1	11/24/2021	nose and throat swab	1	1	0				0	2	87	11/22/2021	12/1/2021	0	12/1/2021	35,6	81	20	166	72	90	158	58	23,3	1	2		2		1		1					2		2	2
	1	1	0	7	12/2/2021	12/2/2021	1	12/1/2021	nose and throat swab	1	1	0				0	1	90	11/25/2021	12/2/2021	0	12/2/2021	37,9	66	32	126	60	75	178	104	32,9	1	1	boezemfibrilleren, pacemaker	1	astma	1			1				2		1	1		1
	1	1	0	8	12/3/2021	12/3/2021	1	12/3/2021	nose and throat swab	1	1	0				0	1	82	11/22/2021	12/3/2021	0	12/3/2021	39	100	32	134	94	96	175	80	26,1	1	1	st na onderwand infarct, decompensatio cordis	1	COPD gold IV waarvoor zuurstof in thuis situatie	1			1				2		2	1		1
	1	1	0	3	12/6/2021	12/6/2021	1	12/6/2021	nose and throat swab	1	1	0				0	1	79	12/3/2021	12/6/2021	0	12/6/2021	38,5	58	35	128	68	82	172	83	28,1	3	1	status na reanimatie bij acuut onder wand infarct, st na CABG, LVEF 30%, pacemaker, decompensatio cordis	2		1				1			2		1	2
	1	1	0	4	12/7/2021	12/7/2021	1	11/28/2021	nose and throat swab	1	1	0				0	1	90	11/28/2021	12/7/2021	0	12/7/2021	37,1	78	24	175	82	83	170	110	38,1	3	1	CABG en AO klep vervanging	1	milde OSAS geen CPAP	1			1				2		2	2
	1	0	1		12/9/2021	12/9/2021	1	12/7/2021	nose and throat swab	1	1	0				0	2	75	12/4/2021	12/7/2021	0	12/7/2021	37	90	40	140	62	93	160	90	35,2	2	2		1	COPD Gold III, gebruikt thuis zuurstof	2							2		2	2
	1	1	1	1	12/9/2021	12/9/2021	1	12/5/2021	nose and throat swab	1	1	0				0	2	71	12/5/2021	12/8/2021	1	12/8/2021	39,9	122	25	130	60	85	153	56	23,9	1	2		2		1				1			2		2	2
	1	1	0	1	12/9/2021	12/9/2021	1	12/6/2021	noe and throat swab	1	1	0				0	1	80	12/1/2021	12/8/2021	1	12/8/2021	39,6	53	30	157	61	90	175	91	29,7	3	1	Atriumfibrilleren, waarvoor pacemaker en hartfalen	2		1				1			2		2	2
	1	1	0	2	12/9/2021	12/9/2021	1	11/25/2021	nose and throat swab	1	1	0				0	2	72	12/2/2021	12/8/2021	0	12/8/2021	36,7	92	24	142	76	97	150	66	29,3	2	2		2		1					1		2		2	2
	1	1	1	1	12/10/2021	12/10/2021	1	12/7/2021	nose and throat swab	1	1	0				0	1	86	12/4/2021	12/10/2021	0	12/10/2021	38,6	56	22	127	60	83	175	100	32,7	1	1	Paroxismaal atriumfibrilleren,	2		1				1			2		1	1
	1	1	1	2	12/10/2021	12/10/2021	1	12/10/2021	nose and throat swab	1	1	0				0	1	78	12/5/2021	12/10/2021	0	12/10/2021	40,8	119	26	136	78	93	173	70	26,4	2	2		2		2							2		1	2
	1	1	1	8	12/13/2021	12/13/2021	1	12/5/2021	nose and throat swab	1	1	0				0	2	58	12/3/2021	12/13/2021	0	12/13/2021	36	80	26	105	56	93	174	110	36,4	1	1	stent coronair vaten	2		1				1			2		1	2
	1	1	0	3	12/13/2021	12/13/2021	1	12/5/2021	nose and throat swab	1	1	0				0	2	79	12/4/2021	12/12/2021	0	12/12/2021	37,2	84	20	160	75	89	157	54	22,5	1	1	cardiomyopathie	2		1			1				2		1	2
	1	1	0	8	12/14/2021	12/14/2021	1	12/3/2021	nose and throat swab	1	1	0				0	2	82	12/3/2021	12/13/2021	0	12/13/2021	38,8	94	40	165	75	90	165	62	22,9	2	2		1	bronchiectasien	1		1					2		1	2
	1	1	0	1	12/16/2021	12/16/2021	1	12/8/2021	nose and throat swab	1	1	0				0	2	82	12/8/2021	12/15/2021	0	12/15/2021	37	89	22	146	88	84	167	70	25,1	2	1	myocardinfarct met hypokinesie onderwand	1	astma/COPD	1		1					2		2	2
	1	1	0	3	12/17/2021	12/17/2021	1	12/17/2021	nose and throat swab	1	1	0				0	2	80	12/3/2021	12/17/2021	0	12/17/2021	37,3	70	36	126	69	90	165	92	34	1	2		2		1			1				2		1	1		1
	1	1	0	3	12/17/2021	12/17/2021	1	12/13/2021	nose and throat swab	1	1	0				0	2	81	12/12/2021	12/17/2021	0	12/17/2021	37,1	80	24	171	81	89	165	89	32,9	1	2		1	bronchiectasieen, astma	1		1					2		1	1		1
	1	1	0	8	12/21/2021	12/21/2021	1	12/14/2021	nose and throat swab	1	1	0				0	1	63	12/14/2021	12/14/2021	0	12/14/2021	38,4	83	18	136	86	94	185	90	26,4	2	2		2		2							2		2	2
	1	1	0	2	12/28/2021	12/28/2021	1	12/28/2021	nose and throat swab	1	1	0				0	1	76	12/7/2021	12/28/2021	0	12/28/2021	36,4	109	22	151	99	91	187	88	25,8	1	2		1	interstiteel longbeeld eci, fibreuze pleuritis	1		1					2		2	2
	1	1	0	2	1/6/2022	1/6/2022	1	12/28/2021	nose and throat swab	1	1	0				0	1	77	12/28/2021	1/5/2022	1	1/5/2022	38,3	86	15	130	74	92	183	80	24,2	1	1	status na mycardinfarct	1	COPD waarvoor ventolin gebruik	1			1				3		2	2
	1	1	0	7	2/1/2022	2/1/2022	1	1/25/2022	nose and throat swab	1	1	0				0	2	75	1/12/2022	2/1/2022	0	2/1/2022	36,5	100	44	177	105	93	162	63	24,2	1	3		2		1					1		2		1	1		1
	1	1	0	7	2/3/2022	2/3/2022	1	1/30/2022	nose and throat swab	1	1	0				0	1	87	1/28/2022	2/2/2022	0	2/2/2022	37,5	110	25	107	66	84	175	75	25	2	1	atriumfibrilleren	1	COPD Gold 1, emfyseem, status na bulectomie ivm pneumothorax 2016	1		1					2		2	2
	0	0	0		10/24/2020		1	10/14/2020	nose and throat swab	1	1	0				0	1	81	10/11/2020	10/23/2020	0	10/23/2020	37,7	82	36	149	70	86	170	48	16,6	2	2		2		1			1				2		1	2
	0	0	0		10/27/2020		1	10/26/2020	nose and throat swab	1	1	0				0	1	74	10/18/2020	10/26/2020	0	10/26/2020	38,7	100	28	112	65	85	167	92	33	1	2		2		1		1					2		2	2
	0	0	0		11/1/2020		1	10/22/2020	nose and throat swab	1	1	0				0	1	63	10/22/2020	10/30/2020	0	10/30/2020	38,7	81	22	130	74	90	2	91	24,7	2	2		2		2							2		2	2
	0	0	0		11/2/2020		1	10/30/2020	nose and throat swab	1	1	0				0	1	79	10/22/2020	10/29/2020	0	10/29/2020	37,4	150	20	119	97	95	172	105	35,5	1	1	atriumfibrilleren	1	OSAS	1			1				2		2	1
29	0	0	0		11/11/2020		1	11/4/2020	nose and throat swab	1	1	0				0	1	53	11/2/2020	11/8/2020	0	11/8/2020	39,3	86	36	113	63	87	176	87	28,1	2	2		2		2							2		2	2
	0	0	0		3/7/2021		1	2/26/2021	nose throat swab	1	1	0				0	1	67	2/26/2021	3/6/2021	0	3/6/2021	39	100	24	180	85	91	190	135	37,4	2	2		1	COPD gold 2	1		1					2		2	2
	0	0	0		12/23/2020		1	11/28/2020	nose and throat swab	1	1	0				0	1	55	11/27/2020	12/20/2020	0	12/20/2020	39,9	100	36	118	70	93	186	74	21,4	2	2		2		1		1					2		2	2
	0	0	0		1/10/2021		1	1/2/2021	only nose swab	1	1	0				0	1	49	12/31/2020	1/9/2021	0	1/9/2021	38,8	68	28	125	70	86	181	105	32,1	2	2		2		1		1					2		2
	0	0	0		1/13/2021		1	1/4/2021	nose and throat swab	1	1	0				0	2	46	1/3/2021	1/10/2021	0	1/10/2021	38,4	95	32	175	111	92	152	125	54,1	2	2		1	astma	2							2		2	1		1
	0	0	0		1/13/2021		1	1/11/2021	nose and throat swab	1	1	0				0	1	60	12/31/2020	1/11/2021	0	1/11/2021	39,5	97	24	130	80	83	186	100	28,9	1	2		2		1		1					2		2	2
	0	0	0		1/21/2021		1	1/16/2021	nose and throat swab	1	1	0				0	1	77	1/6/2021	1/20/2021	0	1/20/2021	39,5	90	18	134	80	87	184	92	27,2	1	2		2		1			1				2		2	2
	0	0	0		1/23/2021		1	1/19/2021	nose and throat swab	1	1	0				0	1	62	1/18/2021	1/21/2021	0	1/21/2021	39,2	110	30	114	56	88	177	110	35,1	1	2		2		1				1			2		2	1
4	0	0	0		1/27/2021		1	1/16/2021	neus en keel uitstrijk	1	1	0				0	1	58	1/14/2021	1/26/2021	0	1/26/2021	38,5	94	36	135	84	99	190	115	31,8	2	2		1	mild astma	1		1					2		2	2
27	0	0	0		3/8/2021		1	2/25/2021	nose throat swab	1	1	0				0	1	72	3/2/2021	3/7/2021	0	3/7/2021	38,3	85	18	140	70	95	178	80	25,2	2	2		2		3							2		2	2
	0	0	0		2/11/2021		1	2/10/2021	nose and throat swab	1	1	0				0	1	85	2/6/2021	2/10/2021	0	2/10/2021	38,3	65	20	105	70	88	176	95	30,6	1	1	decompensatio cordis	1	COPD	1				1			2		1	1		1
	0	0	0		3/6/2021		1	2/19/2021	nose and throat swab	1	1	0				0	1	72	2/19/2021	3/4/2021	0	3/4/2021	37,8	80	18	150	72	93	187	93	26,6	2	1	status na meerdere MI en CABG	2		1		1					2		2	1
	0	0	0		3/8/2021		1	3/8/2021	nose and throat swab	1	1	0				0	2	46	2/22/2021	3/8/2021	0	3/8/2021	38,2	97	28	118	70	92	158	70	28,1	2	2		1	astma	1		1					2		2	2
38	0	0	0		3/10/2021		1	3/3/2021	nose and throat swab	1	1	0				0	1	58	3/3/2021	3/10/2021	0	3/10/2021	38,6	123	18	155	88	70	192	85	23,1	2	2		2		2							2		2	2
	0	0	0		3/15/2021		1	3/5/2021	sneltest neus swab	1	1	0				0	1	72	3/10/2021	3/15/2021	0	3/15/2021	36,1	65	18	116	58	94	182	90	27,1	2	2		2		1		1					2		2	2
	0	0	0		3/16/2021		1	3/14/2021	nose and throat swab	1	1	0				0	2	69	3/7/2021	3/16/2021	0	3/16/2021	40,5	100	25	173	80	86	160	65	25,4	2	2		2		1		1					2		2	2
	0	0	0		3/18/2021		1	3/5/2021	nose and throat swab	1	1	0				0	1	70	3/5/2021	3/17/2021	0	3/17/2021	36,6	92	16	123	74	80	172	78	26,4	2	2		1	COPD gold 2	1		1					2		2	2
	0	0	0		3/18/2021		1	3/7/2021	nose and throat swab	1	1	0				0	1	71	3/6/2021	3/17/2021	0	3/17/2021	38,1	78	22	125	78	85	180	88	27,2	2	2		2		1		1					2		1	2
	0	0	0		3/19/2021		1	3/10/2021	nose and throat swab	1	1	0				0	1	60	3/7/2021	3/19/2021	0	3/19/2021	39,9	110	28	150	85	90	180	100	30,8	2	1	status na myocardinfarction 2010	2		1		1
	0	0	0		3/20/2021		1	3/13/2021	nose and throat swab	1	1	0				0	2	76	3/12/2021	3/19/2021	0	3/19/2021	36,6	90	22	140	60	85	165	63	23,3	1	2		2		1			1				2		2	1
	0	0	0		3/20/2021		1	3/9/2021	nose and throat swab	1	1	0				0	2	60	3/9/2021	3/19/2021	0	3/19/2021	38,7	86	24	121	56	93	182	80	23,5	2	2		2		2							2		2	2
	0	0	0		3/22/2021		1	3/22/2021	nose and throiat swab	1	1	0				0	1	82	3/19/2021	3/22/2021	0	3/22/2021	38	100	24	90	50	75	178	76	24,1	2	2		1	COPD gold 3, met zuurstof in thuissituatie	1		1					2		2	2
	0	0	0		10/19/2021		1	10/11/2021	nose and throat swab	1	1	0				0	1	59	10/9/2021	10/18/2021	0	10/18/2021	37,2	94	28	126	83	88	176	95	30,7	1	2		2		1		1					2		2	2
	0	0	0		10/26/2021		1	10/19/2021	nose and throat swab	1	1	0				0	1	55	10/15/2021	10/23/2021	1	10/25/2021	38,4	82	41	141	104	94	180	106	32,7	2	2		2		2							2		2	2
	0	0	0		10/29/2021		1	10/24/2021	nose and throat swab	1	1	0				0	2	39	10/22/2021	10/29/2021	0	10/29/2021	38,9	122	30	125	88	83	157	79	32	2	2		2		2							2		2	2
	0	0	0		10/29/2021		1	10/25/2021	nose and throat swab	1	1	0				0	2	77	10/27/2021	10/29/2021	0	10/29/2021	39,1	96	28	125	58	90	163	58	21,8	2	2		2		1		1					2		2	2
	0	0	0		10/31/2021		1	10/29/2021	nose and throat swab	1	1	0				0	1	64	10/21/2021	10/29/2021	0	10/29/2021	38,1	88	32	143	70	79	176	100	32,3	1	2		2		1		1					2		2	2
	0	0	0		11/8/2021		1	11/3/2021		1	1	0				0	1	65	11/1/2021	11/8/2021	0	11/8/2021	37,9	82	36	133	86	94	194	90	23,9	2	1	atriumfibrilleren	1	status na longembolie bij monoclonal gammopathy	1			1				2		2	2
	0	0	0		11/8/2021		1	10/31/2021	nose and throat swab	1	1	0				0	2	71	10/24/2021	11/6/2021	0	11/6/2021	38,3	118	35	125	71	97	174	80	26,6	2	2		2		2							2		2	2
63	0	0	0		11/8/2021		1	10/28/2021	nose and throat swab	1	1	0				0	1	64	11/4/2021	11/7/2021	0	11/7/2021	38,9	106	35	142	84	60	182	70	21,2	2	2		2		1		1					2		2	2
19	0	0	0		11/11/2021		1	11/8/2021	nose and throat swab	1	1	0				0	2	78	11/4/2021	11/8/2021	0	11/8/2021	37,1	92	20	164	76	87	164	79	29,4	2	2		2		2							2		2	2
	0	0	0		11/12/2021		1	11/7/2021	nose and throat swab	1	1	0				0	2	75	11/4/2021	11/12/2021	0	11/12/2021	37,8	85	24	149	75	93	170	68	23,5	2	2		2		2							2		2	2
	0	0	0		11/15/2021		1	11/15/2021	nose and throat swab	1	1	0				0	2	47	11/9/2021	11/15/2021	0	11/15/2021	37,4	103	30	128	90	97	168	75	26,6	1	2		2		1		1					2		2	2
	0	0	0		11/19/2021		1	11/14/2021	nose and throat swab	1	1	0				0	1	79	11/12/2021	11/18/2021	0	11/18/2021	36,6	110	22	177	79	97	180	78	24,1	2	1	paroxysmaal atriumfibrilleren	2		1		1					2		2	2
	0	0	0		11/21/2021		1	11/19/2021	nose and throat swab	1	1	0				0	1	89	10/31/2021	11/19/2021	0	11/19/2021	37,6	64	24	156	76	98	169	63	22,1	1	2		1	COPD/emfyseem	1			1				2		2	2
	0	0	0		11/21/2021		1	11/17/2021	nose and throat swab	1	1	0				0	2	86	10/31/2021	11/20/2021	0	11/20/2021	37,5	148	36	108	64	90	160	50	19,5	2	2		2		1			1				2		2	2
	0	0	0		11/22/2021		1	11/21/2021	nose and throat swab	1	1	0				0	1	80	11/19/2021	11/21/2021	0	11/21/2021	38,9	92	16	186	89	94	170	70	24,2	2	1	1e graads AV block	2		1			1				2		1	1		1
	0	0	0		11/23/2021		1	11/22/2021	nose and throat swab	1	1	0				0	2	68	11/14/2021	11/22/2021	0	11/22/2021	36,9	80	14	123	67	97	168	80	31,4	2	2		2		2							2		2	2
	0	0	0		11/25/2021		1	11/12/2021	nose and throat swab	1	1	0				0	2	63	11/6/2021	11/24/2021	0	11/24/2021	37,4	60	28	178	89	85	156	63		2	2		2		2							2		2	2
	0	0	0		11/25/2021		1	11/21/2021	nose and throat swab	1	1	0				0	1	80	11/14/2021	11/24/2021	0	11/24/2021	37,4	86	30	159	80	93	170	60	20,8	1	2		2		1				1			2		2	2
	0	0	0		11/25/2021		1	11/12/2021	nose and throat swab	1	1	0				0	1	76	11/13/2021	11/24/2021	0	11/24/2021	37,4	70	25	123	65	95	172	137	39,8	3	1	chronisch hartfalen	2		1		1					2		2	2
	0	0	0		11/25/2021		1	11/15/2021	nose and throat swab	1	1	0				0	1	41	11/12/2021	11/23/2021	0	11/23/2021	37,5	84	25	125	75	98	175	100	28,6	2	2		2		2							2		2	2
	0	0	0		11/26/2021		1	11/25/2021	nose and throat swab	1	1	0				0	1	90	11/20/2021	11/25/2021	0	11/25/2021	38,2	50	30	172	76	95	165	60	18,1	1	2		2		1			1				2		1
	0	0	0		11/26/2021		1	11/20/2021	nose and throat swab	1	1	0				0	2	89	11/22/2021	11/25/2021	0	11/25/2021	38,4	97	30	193	81	91	160	65	20,3	1	1	status na myocardinfarct, EF 45%, decompensatio cordis	2		1					1		2		2	2
	0	0	0		11/29/2021		1	11/28/2021	nose and throat swab	1	1	0				0	1	64	11/14/2021	11/28/2021	0	11/28/2021	37,8	98	26	124	72	95	173	88	25,4	2	2		2		1		1					2		1	2
	0	0	0		11/29/2021		1	11/28/2021	nose and throat swab	1	1	0				0	1	89	11/26/2021	11/28/2021	0	11/28/2021	35,6	75		122	56	88	172	62	18	2	2		1	astma, bronchiectasieen	1		1					2		2	2
	0	0	0		11/29/2021		1	11/18/2021	nose and throat swab	1	1	0				0	1	90	11/18/2021	11/28/2021	0	11/28/2021	37,4	84	24	181	81	86	175	70	22,9	1	1	1e graads AV block, soms Wenckenbach block	1	asbestose, idiopathische pulmonale fibrose	1		1					2		1	2
	0	0	0		11/29/2021		1	11/22/2021	nose and throat swab	1	1	0				0	1	54	11/20/2021	11/29/2021	0	11/29/2021	40,2	80	28	114	66	87	185	85	25	2	2		1	status na lobectomie ivm operatie maligne thymoom; halfzijdige diafragma parese links	1		1					2		2	2
	0	0	0		11/30/2021		1	11/27/2021	nose and throat swab	1	1	0				0	2	45	11/27/2021	11/30/2021	0	11/30/2021	38,2	110	32	123	74	88	162	80	30,8	2	2		2		2							2		2	2
	0	0	0		12/3/2021		1	11/17/2021	nose and throat swab	1	1	0				0	1	92	11/28/2021	12/3/2021	0	12/3/2021	37	64	22	115	72	88	188	88	24,9	2	1	NYHA II-III, LVEF 45-50%, atriumfibrileren waarvoor pacemaker	2		1		1					2		1	2
	0	0	0		12/3/2021		1	11/28/2021	nose and throat swab	1	1	0				0	2	68	11/24/2021	12/3/2021	0	12/3/2021	38,3	86	24	140	63	95	152	68	29,4	1	2		1	bronchitis bronchopathie bij roken	2							2		2	2
	0	0	0		12/3/2021		1	11/30/2021	nose and throat swab	1	1	0				0	1	86	11/28/2021	12/3/2021	0	12/3/2021	37,2	70	80	115	60	81	165	55	20,2	2	1	atriumfibrilleren, status na myocard infarct, matige LV functie, ernstig 3 vatslijden bij CAG	2		1			1				2		2	2
	0	0	0		12/6/2021		1	11/28/2021	nose and throat swab	1	1	0				0	1	87	11/27/2021	12/6/2021	0	12/6/2021	38,2	100	30	153	79	85	180	76	23,5	2	1	atriumfibrilleren, decompensatio cordis	2		1		1					2		2	1		1
	0	0	0		12/9/2021		1	12/6/2021	nose and throat swab	1	1	0				0	1	86	12/5/2021	12/8/2021	0	12/8/2021	36,7	78	38	125	78	86	180	91	28,1	2	2		2		1			1				2		2	1		1
	0	0	0		12/9/2021		1	12/3/2021	nose and throat swab	1	1	0				0	2	65	11/23/2021	12/7/2021	0	12/7/2021	38,4	82	48	102	60	75	167	71	25,5	2	1	st na myocard infarct	2		2							2		2	1
23	0	0	0		12/9/2021		1	12/6/2021	nose and throat swab	1	1	0				0	1	78	11/29/2021	12/9/2021	0	12/9/2021	36,7	64	20	123	76	90	172	90	30,4	1	1	myocardinfarct, LVH	1	COPD, Astma	1		1					2		2	2
	0	0	0		12/10/2021		1	12/5/2021	nose and throat swab	1	1	0				0	1	78	11/30/2021	12/7/2021	0	12/7/2021	38,5	92	32	174	80	78	188	107	30,3	1	2		2		1				1			2		2	1
	0	0	0		12/13/2021		1	12/7/2021	nose and throat swab	1	1	0				0	1	81	12/7/2021	12/12/2021	0	12/12/2021		87	22	155	70	88	176	72	23,3	1	1	CABG	2		1				1			2		1	1		1
10	0	0	0		12/13/2021		1	12/3/2021	nose and throat swab	1	1	0				0	1	61	12/1/2021	12/12/2021	0	12/12/2021	38	110	36	150	80	70	167	91	32,7	1	1	Myocard infarct, CABG,	2		1				1			2		2	1		1
4	0	0	0		12/14/2021		1	12/8/2021	nose and throat swab	1	1	0				0	1	71	12/7/2021	12/12/2021	0	12/12/2021	35,6	69	24	113	61	95	176	102	33	1	2		1	long emfyseem, long fibrose, OSAS waarvoor CPAP	1				1			2		2	1		1
	0	0	0		12/16/2021		1	12/14/2021	nose and throat swab	1	1	0				0	1	73	12/9/2021	12/15/2021	0	12/15/2021	38,7	72	16	125	57	88	180	102	31,4	1	1	atriumfibrilleren	2		1		1					2		2	1		1
	0	0	0		12/17/2021		1	12/16/2021	nose and throat swab	1	1	0				0	2	81	12/13/2021	12/16/2021	0	12/16/2021	36,5	100	20	145	70	96	167	50	18,5	2	2		2		1		1					2		2	2
48	0	0	0		12/17/2021		1	12/12/2021	nose and throat swab	1	1	0				0	1	72	12/12/2021	12/17/2021	0	12/17/2021	37,7	115	24	131	88	92	178	104	32,9	2	1	PVC"s	2		1		1					2
	0	0	0		12/20/2021		1	12/14/2021	nose and throat swab	1	1	0				0	1	81	12/12/2021	12/20/2021	0	12/20/2021	37,2	99	22	160	85	90	168	75	26,7	2	2		2		1			1				2		2	2
	0	0	0		12/20/2021		1	12/14/2021	nose and throat swab	1	1	0				0	2	72	12/12/2021	12/19/2021	0	12/19/2021	36,6	74	30	100	30	85	166	68	25,1	2	1	mitralisklepstenose, aortaklepstenose met pulmonale drukverhoging	1	COPD	1		1					2		1	1
	0	0	0		12/27/2021		1	12/18/2021	nose and throat swab	1	1	0				0	2	59	12/18/2021	12/27/2021	0	12/27/2021	37,2	67	22	120	68	96	155	90	7,5	1	2		2		2							2		2	2
	0	0	1		12/27/2021		1	12/26/2021	nose and throat swab	1	1	0				0	2	74	12/19/2021	12/26/2021	0	12/26/2021	36,4	129	18	150	90	91	165	65	24	2	2		2		2							2		2
	0	0	0		12/27/2021		1	12/16/2021	nose and throat swab	1	1	0				0	2	69	12/11/2021	12/27/2021	0	12/27/2021	37,7	100	40	120	65	90	170	65	22,4	2	2		2		1		1					2		2	2
	0	0	0		12/27/2021		1	12/20/2021	nose and throat swab	1	1	0				0	2	58	12/20/2021	12/27/2021	0	12/27/2021	37,6	105	28	169	88	77	159	58	23,2	1	2		1	osas waarvoor CPAP, astma	1			1				2		1	1		1
	0	0	0		2/1/2022		1	2/1/2022	nose and throat swab	1	1	0				0	2	83	1/30/2022	2/1/2022	0	2/1/2022	37,1	70	30	140	68	97	160	65	25,3	1	1	chronisch hartfalen na doorgemaakt myocard infarct 2019	1	COPD, Astma, bronchiectasieen	1				1			2		2	2
	0	0	0		2/4/2022		1	2/3/2022	nose and throat swab	1	1	0				0	1	66	1/27/2022	2/3/2022	1	2/4/2022	38,6	91	24	124	95	94	185	120	35,2	2	1	atriumfibrilleren, gedilateerd linker ventrikel	1	COPD, astma, OSAS waarvoor CPAP	2							3		2	2
[truncated: 296 more columns]
